# Supplementary material for: Bullet impacts in building stone excavate approximately conical craters, with dimensions that are controlled by target material
Source: Sci Rep. 2022 Oct 21;12:17634. doi: 10.1038/s41598-022-22624-z (PMC9587296; doi:10.1038/s41598-022-22624-z)
Supplement: Supplementary file 1 — Supplementary Information 1. [file 41598_2022_22624_MOESM1_ESM.xlsx]

## Sheet: Campbell_etal_data
sample	lithology	initial_vol	target_dens	target_dens_err	initial_mass	initial_mass_err	post_mass	post_mass_err(2std)	excavated_mass	excavated_mass_err	proj	impact_angle	proj_mass	proj_mass_err	proj_max_r	proj_vol	proj_vol_err	proj_dens	proj_dens_err	velocity	velocity_err	crater_area	D_eq	crater_vol	max_depth	depth/diam	energy	energy_err	r	cone_vol_norm	cap_vol_norm	para_vol_norm
CHCL_09	Limestone	0.003375	2174.37	0.0296296	7.3385	0.0001	7.2509	0.0085	0.0876	0.0086	7.62 x 39 mm	90	0.00795	1e-05	0.00395	6e-07		13250	16.667	532	0.266	0.00815788	10.1916	107.545	4.248	0.416813	1125.02	2.53844	5.09582	1.07411	1.98439	1.61117
CHCL_12	Limestone	0.003375	2201.63	0.0296296	7.4305	0.0001	7.395	0.0001	0.0355	0.0002	7.62 x 39 mm	90	0.00795	1e-05	0.00395	6e-07		13250	16.667	429	0.2145	0.00289375	6.06996	14.165	1.41	0.232292	731.563	1.65067	3.03498	0.960157	1.54385	1.44024
CHCL_13	Limestone	0.003375	2211.91	0.171852	7.4652	0.00058	7.4323	0.00058	0.0329	0.00116	7.62 x 39 mm	90	0.00795	1e-05	0.00395	6e-07		13250	16.667	434	0.217	0.00276355	5.93183	10.713	1.252	0.211065	748.715	1.68937	2.96592	1.07656	1.71076	1.61485
CHCL_14	Limestone	0.003375	2201.54	0.171852	7.4302	0.00058	7.3932	0.00058	0.037	0.00116	7.62 x 39 mm	90	0.00795	1e-05	0.00395	6e-07		13250	16.667	424	0.212	0.00275993	5.92795	17.313	1.528	0.257762	714.61	1.61241	2.96397	0.811948	1.32582	1.21792
CHCL_15	Limestone	0.003375	2181.33	0.0296296	7.362	0.0001	7.2715	0.0001	0.0905	0.0002	5.56 x 45 mm	90	0.00404	1e-05	0.002845	5e-07		8080	20	714	0.357	0.00380337	6.95888	42.081	4.608	0.662176	1029.79	3.57596	3.47944	1.38827	3.29985	2.0824
CHCL_18	Limestone	0.003375	2183.41	0.0296296	7.369	0.0001	7.3112	0.00058	0.0578	0.00068	5.56 x 45 mm	90	0.00404	1e-05	0.002845	5e-07		8080	20	609	0.3045	0.00394904	7.09089	29.156	1.778	0.250744	749.18	2.60154	3.54545	0.802739	1.30505	1.20411
CHCL_21	Limestone	0.003375	2199.11	0.0296296	7.422	0.0001					5.56 x 45 mm	90	0.00404	1e-05	0.002845	5e-07		8080	20	745	0.3725	0.00464969	7.69426			0	1121.15	3.89322	3.84713
CHCL_23	Limestone	0.003375	2215.47	0.171852	7.4772	0.00058					5.56 x 45 mm	90	0.00404	1e-05	0.002845	5e-07		8080	20	739	0.3695	0.00631479	8.96674			0	1103.16	3.83076	4.48337
CHCL_35	Limestone	0.003375	2248.39	0.171852	7.5883	0.00058	7.5565	0.0001	0.0318	0.00068	5.56 x 45 mm	90	0.00404	1e-05	0.002845	5e-07		8080	20	562	0.281	0.00285894	6.03333	13.984	1.645	0.272652	638.005	2.21549	3.01667	1.12103	1.84822	1.68155
CHCL_36	Limestone	0.003375	2208.59	0.0296296	7.454	0.0001	7.423	0.0001	0.031	0.0002	5.56 x 45 mm	90	0.00404	1e-05	0.002845	5e-07		8080	20	594	0.297	0.00277196	5.94085	13.394	1.272	0.214111	712.729	2.47497	2.97042	0.87749	1.39669	1.31623
SRS_04	Sandstone	0.003375	2487.17	0.171852	8.3942	0.00058	8.3955	0.0001	-0.0013	0.00068	7.62 x 39 mm	90	0.00795	1e-05	0.00395	6e-07		13250	16.667	498	0.249	0.000412518	2.2918	0.302	0.254	0.11083	985.816	2.22435	1.1459	1.15651	1.76317	1.73476
SRS_05	Sandstone	0.003375	2494.52	0.0296296	8.419	0.0001	8.4185	0.0001	0.0005	0.0002	7.62 x 39 mm	90	0.00795	1e-05	0.00395	6e-07		13250	16.667	590	0.295	0.0006909	2.96594	1.146	0.416	0.140259	1383.7	3.12211	1.48297	0.835993	1.28688	1.25399
SRS_06	Sandstone	0.003375	2442.81	0.0296296	8.2445	0.0001	8.2365	0.0001	0.008	0.0002	7.62 x 39 mm	90	0.00795	1e-05	0.00395	6e-07		13250	16.667	539	0.2695	0.00144565	4.29029	3.819	0.667	0.155467	1154.82	2.60569	2.14515	0.841626	1.30312	1.26244
SRS_09	Sandstone	0.003375	2445.04	0.0296296	8.252	0.0001	8.2471	0.00045	0.0049	0.00055	7.62 x 39 mm	90	0.00795	1e-05	0.00395	6e-07		13250	16.667	539	0.2695	0.00122791	3.95401	2.332	0.511	0.129236	1154.82	2.60569	1.977	0.896884	1.37529	1.34533
SRS_10	Sandstone	0.003375	2471.47	0.171852	8.3412	0.00058	8.2955	0.0001	0.0457	0.00068	5.56 x 45 mm	90	0.00404	1e-05	0.002845	5e-07		8080	20	710	0.355	0.00301426	6.19506	16.53	1.331	0.214849	1018.28	3.53601	3.09753	0.809029	1.28823	1.21354
SRS_12	Sandstone	0.003375	2476.06	0.171852	8.3567	0.00058	8.335	0.0001	0.0217	0.00068	5.56 x 45 mm	90	0.00404	1e-05	0.002845	5e-07		8080	20	689	0.3445	0.00171645	4.67489	6.077	0.968	0.207064	958.936	3.32993	2.33744	0.911375	1.44521	1.36706
SRS_13	Sandstone	0.003375	2478.61	0.171852	8.3653	0.00058					5.56 x 45 mm	90	0.00404	1e-05	0.002845	5e-07		8080	20	695	0.3475	0.00174396	4.71219	10.727	1.943	0.412335	975.711	3.38818	2.3561	1.05295	1.93748	1.57943
SRS_14	Sandstone	0.003375	2479.61	0.171852	8.3687	0.00058	8.3605	0.0001	0.0082	0.00068	5.56 x 45 mm	90	0.00404	1e-05	0.002845	5e-07		8080	20	702	0.351	0.00103572	3.63142	2.931	0.945	0.260229	995.464	3.45677	1.81571	1.11311	1.82042	1.66966
SRS_23	Sandstone	0.003375	2489.69	0.171852	8.4027	0.00058	8.3402	0.00055	0.0625	0.00113	5.56 x 45 mm	90	0.00404	1e-05	0.002845	5e-07		8080	20	931	0.4655	0.00368836	6.85285	24.593	1.725	0.25172	1750.86	6.07989	3.42643	0.862361	1.40283	1.29354
SRS_24	Sandstone	0.003375	2500.89	0.0296296	8.4405	0.0001	8.4273	0.00055	0.0132	0.00065	5.56 x 45 mm	90	0.00404	1e-05	0.002845	5e-07		8080	20	699	0.3495	0.00153804	4.42527	5.309	1.063	0.240212	986.974	3.42729	2.21263	1.02652	1.65825	1.53978

## Sheet: Campbell_etal_Units
Data Column	Unit
initial_vol	m^3
target_dens	kg/m^3
target_dens_err	kg/m^3
initial_mass	kg
initial_mass_err	kg
post_mass	kg
post_mass_err(2std)	kg
excavated_mass	kg
excavated_mass_err	kg
impact_angle	degrees
proj_mass	kg
proj_mass_err	kg
proj_max_r	kg
proj_vol	m^3
proj_vol_err	m^3
proj_dens	kg/m^3
proj_dens_err	kg/m^3
velocity	m/s
velocity_err	m/s
crater_area	m^2
D_eq	m
crater_vol	m^3
max_depth	m
energy	J
energy_err	J

## Sheet: MEMIN_Kenkmann_etal_2018
Experiment	Target_material	Projectile material	proj_dens	tensile	tensile_err	UCS	UCS_err	target_density(kgm3)	target_dens_err	Projectile_velocity(kms-1)	Kinetic energy E (kJ)	Crater depth d (cm)	Crater diameter D (cm)	d/D	pp/pt	Crater volume V (cm3)	Target size (cm)	Chamber pressure (mbar)	Projectile Diameter L (mm)	Projectile mass m (g)	Peak pressure P (GPa)	Facility	HSFC ejecta	LSFC ejecta	Spectrometer	Ultrasound	Laser light sheet	Ejecta catcher	Jetting catcher	Publication
A3-5124	Sst. dry	Steel	8100	4.1	0.7	67.3	2.7	2050	40	5	0.84	1.15	6.36	0.18	4	8.33	20 × 20 × 20	5	2.5	0.067	54	SLGG				x		x		1,11,12,13,24,25
A5-5125	Sst. dry	Steel	8100	4.1	0.7	67.3	2.7	2050	40	5.1	0.87	1.17	6.24	0.19	4	8.8	20 × 20 × 20	100	2.5	0.067	55	SLGG	x	x		x		x		1,4,8,10,12,13,14,25
A6-5126	Sst. dry	Steel	8100	4.1	0.7	67.3	2.7	2050	40	4.8	0.77	1.1	5.76	0.19	4	7.63	20 × 20 × 20	100	2.5	0.067	50	SLGG	x			x		x		1,4,6,7,9,10,12,13,14,16,24,25
A8-5128	Sst. dry (parallel)	Steel	8100	4.1	0.7	67.3	2.7	2050	40	5.1	0.87	0.95	5.06	0.19	4	6.35	20 × 20 × 20	100	2.5	0.067	55	SLGG				x		x		1,11,12
D2-3296	Sst. dry	Steel	8100	4.1	0.7	67.3	2.7	2050	40	4.4	39.69	5.19	24.2	0.21	4	629	50 × 50 × 50	~300	10	4.1	43	XLLGG								1,8,12,13,25
D3-3298	Sst. dry	Campo del Cielo	7760	4.1	0.7	67.3	2.7	2050	40	4.56	42.84	5.5	24.1	0.23	3.8	612	50 × 50 × 50	305	10	4.12	45	XLLGG	x			x		x		1,8,9,12,13,14,15,25
D4-3299	Sst. dry	Campo del Cielo	7760	4.1	0.7	67.3	2.7	2050	40	3.5	25.36	4.4	18.4	0.24	3.9	309	50 × 50 × 50	340	10	4.14	29	XLLGG	x			x		x		1,8,12,13,14,17,25
D5-3300	Sst. dry	Campo del Cielo	7760	4.1	0.7	67.3	2.7	2050	40	2.5	12.88	3.73	18.5	0.2	3.8	243	50 × 50 × 50	390	10	4.12	16	XLLGG	x			x		x		1,12,13,14,17,25
P1-2808	Sst. dry	Steel	8100	4.1	0.7	67.3	2.7	2050	40	5.34	58.41	5.6	24.3	0.23	3.4	715	100 × 100 × 50	500	10	4.1	59	XLLGG								1,12,13,17,18,19,25
E1-3382	Sst. dry	Steel	8100	4.1	0.7	67.3	2.7	2050	40	4.56	76.03	6.8	36.6	0.19	3.9	1393	80 × 80 × 50	~300	12	7.313	46	XLLGG	x			x		x		1,2,4,5,8,12,13,14,16,17,23,25
E4-3450	Sst. dry	Steel	8100	4.1	0.7	67.3	2.7	2050	40	4.68	80.34	6.55	36	0.18	4	1703	80 × 80 × 50	275	12	7.336	48	XLLGG	x			x		x	x	1,5,8,25
A11-5181	Sst. 90% sat.	Steel	8100	4.3	0.4	58.4	0.8	2260	40	5.3	0.94	1.43	10.2	0.14	3.6	31.1	20 × 20 × 20	100	2.5	0.067		SLGG	x	x		x		x		1,4,6,8,12,13,14
A12-5183	Sst. 90% sat.	Steel	8100	4.3	0.4	58.4	0.8	2260	40	5.25	0.93	1.8	9.41	0.19	3.6	34.2	20 × 20 × 20	100	2.5	0.068		SLGG	x	x		x		x		1,2,4,8,12,13,14,23
A13-5182	Sst. 50% sat.	Steel	8100	3.4	0.5	55.8	1.5	2170	40	5.25	0.92	1.4	7.48	0.19	3.7	13.4	20 × 20 × 20	100	2.5	0.067		SLGG	x	x		x		x		1,4,8,12,13,14
A15-5185	Sst. dry	Al		4.1	0.7	67.3	2.7	2050	40	6.97	4.35	1.43	10.45	0.14	1.3	42.93	20 × 20 × 20	100	5	0.179	66	SLGG	x	x		x		x		1,2,12,13,23,25
A16-5186	Sst. dry	Al		4.1	0.7	67.3	2.7	2050	40	7.75	0.67	0.64	3.92	0.16	1.3	2.65	20 × 20 × 20	100	2.5	0.022	79	SLGG	x	x		x		x		1,2,12,13,23,25
P2-2809	Sst. 50% sat.	Steel	8100	3.4	0.5	55.8	1.5	2170	40	5.27	56.91	4.5	28.7	0.16	3.3	1099	100 × 100 × 50	500	10	4.1		XLLGG								1,12,13,17,18,19
E2-3383	Sst. 50% sat.	Steel	8100	3.4	0.5	55.8	1.5	2170	40	4.58	76.81	5.96	33.8	0.18	3.7	1298	80 × 80 × 50	~300	12	7.323		XLLGG	x			x		x		1,4,5,8,12,13,14,16,17
E3-3384	Sst. 50% sat.	Campo del Cielo	7760	3.4	0.5	55.8	1.5	2170	40	4.59	74.66	5.1	40	0.13	3.6	1829	80 × 80 × 50	~300	12	7.087		XLLGG	x			x		x		1,2,4,5,8,12,13,14,17,23
A20-5339	Quartzite	Steel	8100	16.7	1.3	292	39	2620	20	5.43	0.99	1.06	5.94	0.18	3.1	7.61	20 × 20 × 20	100	2.5	0.067	84	SLGG	x			x		x	x	1,10,16,20,22,25
A22-5340	Quartzite	Steel	8100	16.7	1.3	292	39	2620	20	5.32	0.94	0.98	7.08	0.14	3.1	7.94	20 × 20 × 20	100	2.5	0.067	81	SLGG	x	x		x		x	x	1,10,25
E6-3452	Quartzite	Steel	8100	16.7	1.3	292	39	2620	20	4.71	81.06	5.5	28.5	0.19	3.1	1684	80 × 80 × 40	295	12	7.311	66	XLLGG	x			x		x	x	1,2,16,23,25
A24-5341	Tuff	Steel	8100	1.64	0.22	12.3	3.5	1420	10	5.57	1.04	2.01	4.23	0.48	5.7	5.67	20 × 20 × 20	100	2.5	0.067	51	SLGG	x	x		x		x		1,3,10
A25-5342	Tuff	Steel	8100	1.64	0.22	12.3	3.5	1420	10	5.4	0.97	2.27	4.09	0.56	5.7	5.22	20 × 20 × 20	100	2.5	0.066	48	SLGG	x	x	x	x				1,3,10
E5-3451	Tuff	Steel	8100	1.64	0.22	12.3	3.5	1420	10	4.76	82.73	8.9	21.3	0.42	5.7	674	80 × 80 × 50	270	12	7.312	39	XLLGG	x			x		x		1,3
A26-5343	Tuff wet	Steel	8100							5.48	1.01	1.99	6.43	0.31	7.96	17.93	20 × 20 × 20	100	2.5	0.067		SLGG	x	x		x		x		1
A30-5610	Carrara marble	Basalt		7.3	2.6	60	8	2700		4.94	4.42	1.26	12	0.105	1.1	43.51	25 × 25 × 25	1.1	6.17	0.363	48	SLGG						x	x
A31-5611	Quartzite (parallel)	Basalt		16.7	1.3	292	39	2620	20	5.46	5.49				1.1		20 × 20 × 20	1.2	6.18	0.369		SLGG	x			x		x	x
A32-5612	Carrara marble	Al	2626.06	7.3	2.6	60	8	2700		7	2.16	0.82	7.5	0.11	1	11.58	25 × 25 × 25	0.9	4	0.088	89	SLGG		x				x	x
A34-5614	Carrara marble	Campo del Cielo	7760	7.3	2.6	60	8	2700		5	0.79	0.56	5.5	0.1	4	5.04	25 × 25 × 25	1	2.5	0.064		SLGG		x		x		x	x	22
A35-5615	Carrara marble	Al	2626.06	7.3	2.6	60	8	2700		7.04	2.18	0.87	6	0.15	1	10.76	25 × 25 × 25	0.9	4	0.088	89	SLGG		x		x		x	x
A36-5666	Carrara marble	Al	2626.06	7.3	2.6	60	8	2700		7.03	2.17				1	12.92	25 × 25 × 25	1.4	4	0.088	89	SLGG		x	x	x		x
A37-5667	Maggia Gneis (perpendicular)	Al	2719.64							6.93	4.26					24.24	25 × 25 × 25	1.9	5	0.178		SLGG		x	x	x		x
A38-5668	Maggia Gneis (parallel)	Al	2719.64							7.24	4.65					18.25	25 × 25 × 25	1.7	5	0.178		SLGG		x	x	x		x
A39-5669	Savonnieres Limestone	Campo del Cielo	7760							3.91	0.48					4.71	20 x 20 x 20	1.65	2.5	0.063		SLGG		x	x	x		x
A41-5672	Savonnieres Limestone wet	Steel	8100							4.8	0.72					12.54	25 × 25 × 25	100	2.5	0.063		SLGG		x	x			x
A42-5695	Carrara marble	Al	2705.89	7.3	2.6	60	8	2700		2.6	0.6	0.65	5.71	0.11	1	5.93	25 × 25 × 25	120	5	0.1771	22	SLGG						x
A43-5696	Carrara marble	Al	2721.17	7.3	2.6	60	8	2700		3.5	1.09	0.63	5.06	0.12	1	4.57	25 × 25 × 25	120	5	0.1781	32	SLGG	x				x	x
A44-5698	Carrara marble	Al	2716.58	7.3	2.6	60	8	2700		4.91	2.14	0.99	7.87	0.13	1	15.65	25 × 25 × 25	120	5	0.1778	53	SLGG						x
A45-5699	Carrara marble	Al	2912.54	7.3	2.6	60	8	2700		2.75	0.05	0.22	1.38	0.16	1	0.12	25 × 25 × 25	120	2	0.0122	24	SLGG	x				x	x
A46-5700	Carrara marble	Al	2840.92	7.3	2.6	60	8	2700		3.11	0.06	0.26	1.64	0.16	1	0.19	25 × 25 × 25	120	2	0.0119	28	SLGG						x
A47-5701	Carrara marble	Al	2840.92	7.3	2.6	60	8	2700		4.75	0.13	0.38	2.24	0.17	1	0.49	25 × 25 × 25	120	2	0.0119	50	SLGG	x				x	x
A48-5702	Carrara marble	Al	2840.92	7.3	2.6	60	8	2700		3.92	0.09	0.29	1.78	0.16	1	0.27	25 × 25 × 25	120	2	0.0119	38	SLGG	x				x	x
A49-5703	Carrara marble	Al	2707.42	7.3	2.6	60	8	2700		4.18	1.55	0.88	7.1	0.12	1	11.26	25 × 25 × 25	120	5	0.1772	42	SLGG	x				x	x
A50-5708	Carrara marble	Al	2705.89	7.3	2.6	60	8	2700		6.41	3.64	1.06	10.58	0.1	1	31.06	25 × 25 × 25	120	5	0.1771	78	SLGG	x				x	x
A51-5709	Carrara marble	Al	3008.03	7.3	2.6	60	8	2700		6.3	0.25	0.42	2.98	0.14	1	0.96	25 × 25 × 25	120	2	0.0126	76	SLGG	x				x	x		21
A53-5711	Carrara marble	Al	2888.66	7.3	2.6	60	8	2700		7.85	0.37	0.48	3.35	0.14	1	1.28	25 × 25 × 25	120	2	0.0121	106	SLGG	x				x	x
A54-5712	Sst. 90% sat. (ice)	Steel	8100							5.34	0.91				3.6		25 × 25 × 25	120	2.5	0.0635		SLGG	x				x	x
A56-5714	Carrara marble	Al	2710.47	7.3	2.6	60	8	2700		6.78	4.08	1.45	10.67	0.14	1	43.7	25 × 25 × 25	120	5	0.1774	85	SLGG	x				x	x

## Sheet: Poelchau_etal_2013
Experiment	Facility	proj_diam	proj_mass	water_sat	velocity	E (J)	d (cm)	D (cm)	d/D	pp/pt	V (cm3)	Vpt/m	ucs	ucs_err	tensile	tensile_err	target_dens	target_dens_err
P1-2808	XLLGG	10	4.1	-	5.3	58413	5.6	24.3	0.23	3.44	715.4	396.09	67.3	2.7	4.1	0.7	2050	40
P2-2809	XLLGG	10	4.1	0.44	5.3	56913	4.5	28.7	0.16	3.32	1098.7	629.74					0	0
D2-3296	XLLGG	10	4.1	-	4.4	39688	5.15	24.2	0.21	3.92	629.2	306.92	67.3	2.7	4.1	0.7	2050	40
D3-3298	XLLGG	10	4.12	-	4.6	42835	5.5	24.1	0.23	3.93	612.1	297.11	67.3	2.7	4.1	0.7	2050	40
D4-3299	XLLGG	10	4.14	-	3.5	25358	4.4	18.4	0.24	3.95	309.3	149.43	67.3	2.7	4.1	0.7	2050	40
D5-3300	XLLGG	10	4.12	-	2.5	12875	3.73	18.5	0.2	3.93	242.9	117.92	67.3	2.7	4.1	0.7	2050	40
E1-3382	XLLGG	12	7.31	-	4.6	76032	6.8	36.6	0.19	4.23	1574.3	411.19	67.3	2.7	4.1	0.7	2050	40
E2-3383	XLLGG	12	7.32	0.5	4.6	76805	5.96	33.8	0.18	3.97	1297.6	361.47	55.8	1.5	3.4	0.5	2170	40
E3-3384	XLLGG	12	7.09	0.5	4.6	74655	5.1	40	0.13	3.84	1828.9	526.46	55.8	1.5	3.4	0.5	2170	40
A3-5124	SLGG	2.5	0.067	-	5	838	1.15	6.4	0.18	4.06	8.3	248.75	67.3	2.7	4.1	0.7	2050	40
A5-5125	SLGG	2.5	0.0672	-	5.1	873	1.17	6.2	0.19	4.06	8.8	262.38	67.3	2.7	4.1	0.7	2050	40
A6-5126	SLGG	2.5	0.0671	-	4.8	773	1.1	5.8	0.19	4.06	7.6	227.45	67.3	2.7	4.1	0.7	2050	40
A8-5128	SLGG	2.5	0.0672	-	5.1	874	0.95	5.1	0.19	4.06	6.3	188.9	67.3	2.7	4.1	0.7	2050	40
A11-5181	SLGG	2.5	0.067	0.9	5.3	941	1.43	10.2	0.14	3.78	31.1	997.99	58.4	0.8	4.3	0.4	2260	40
A12-5183	SLGG	2.5	0.0676	0.9	5.3	932	1.8	9.4	0.19	3.78	34.2	1088.1	58.4	0.8	4.3	0.4	2260	40
A13-5182	SLGG	2.5	0.0667	0.5	5.3	919	1.4	7.5	0.19	3.98	13.4	409.84	55.8	1.5	3.4	0.5	2170	40
A15-5185	SLGG	5	0.1792	-	7	4353	1.43	10.5	0.14	1.37	42.9	479.17	67.3	2.7	4.1	0.7	2050	40
A16-5186	SLGG	2.5	0.0224	-	7.8	673	0.64	3.9	0.16	1.37	2.6	236.34	67.3	2.7	4.1	0.7	2050	40

## Sheet: Moore_Gault_1963
	lithology	sample	impact_angle	target_dens (g/cm^3)	projectile	proj_mass (g)	proj_shape	proj_diam(")	proj_diam_cm	proj_dens	velocity (kms-1)	energy(kJ)	crater_depth (cm)	crater_vol (cm^3)	crater vol_err (10%)	proj_dens (g/cm^3)	avg_shear @ norm_press (10^8dynes/cm^2)	avg_tensile_stren (10^8dynes/cm^2)	tensile(Pa)
1	sandstone	L-226	90	2.26	steel	0.402	sphere	0.1875	0.47625	7107.59	4.27	3.66	2.45	72.7	7.27	7.77	1.9	0.03	300000
2	sandy dolomite	L-275	90	2.22	aluminum	0.16	sphere	0.1875	0.47625	2828.89	5.48	2.3	1.25	13.1	1.31	2.7	2.8	0.29	2.9e+06
3	sandy dolomite	L-169	90	2.17	aluminum	0.16	sphere	0.1875	0.47625	2828.89	5.61	2.51	1.3	8.1	0.81	2.7	2.8	0.29	2.9e+06
4	sandy dolomite	L-171	90	2.5	pyrex	0.126	sphere	0.1875	0.47625	2227.75	5.43	1.86	0.98	10.4	1.04	2.23	2.8	0.29	2.9e+06
5	sandy limestone	L-195	90	2.62	aluminum	0.16	sphere	0.1875	0.47625	2828.89	4.73	1.78	1.2	13.1	1.31	2.7		1.1	1.1e+07
6	naphrite	L-211	90	3.18	copper faced nylon	0.3	cylinder (0.22")	0.25	0.635		4.85	3.53	1.2	14.7	1.47				0
7	basalt	L-347	90	2.84	polyethylene	0.105	sphere	0.232	0.58928	979.999	6.06	1.93	0.99	11.3	1.13	0.98	8.6	1.4	14000000
8	basalt	L-348	90	2.84	polyethylene	0.105	sphere	0.232	0.58928	979.999	5.96	1.86	0.98	8.9	0.89	0.98	8.6	1.4	14000000
9	basalt	L-349	90	2.88	polyethylene	0.103	sphere	0.233	0.59182	949.008	4.96	1.27	0.91	18.5	1.85	0.96	8.6	1.4	14000000
10	basalt	L-351	90	2.87	polyethylene	0.103	sphere	0.232	0.58928	961.332	5.08	1.32	0.81	7.1	0.71	0.96	8.6	1.4	14000000
11	basalt	L-352	90	2.84	polyethylene	0.103	sphere	0.232	0.58928	961.332	5.41	1.51	0.86	5.4	0.54	0.96	8.6	1.4	14000000
12	basalt	L-353	90	2.85	polyethylene	0.103	sphere	0.232	0.58928	961.332	6.07	1.89	1.02	10	1	0.96	8.6	1.4	14000000
13	basalt	L-354	90	2.85	polyethylene	0.103	sphere	0.232	0.58928	961.332	5.49	1.55	0.92	4.6	0.46	0.96	8.6	1.4	14000000
14	basalt	L-355	90	2.87	polyethylene	0.103	sphere	0.232	0.58928	961.332	4.7	1.14	0.8	6.2	0.62	0.96	8.6	1.4	14000000
15	basalt	L-369	90	2.89	polyethylene	0.103	sphere	0.233	0.59182	949.008	4.27	0.98	0.64	2.6	0.26	0.96	8.6	1.4	14000000
16	basalt	L-SP-162	90	2.72	aluminum	0.02	sphere	0.09375	0.238125	2828.89	6.1	0.369	0.67	2	0.2	2.7	8.6	1.4	14000000
17	basalt	B-0	90	2.88	aluminum	0.16	sphere	0.1875	0.47625	2828.89	5.36	2.29	1.21	10.8	1.08	2.7	8.6	1.4	14000000
18	basalt	L-SP-144	90	2.85	aluminum	0.02	sphere	0.09375	0.238125	2828.89	7.28	0.525	0.57	1.3	0.13	2.7	8.6	1.4	14000000
19	basalt	L-SP-189	43	2.6	steel	0.015	sphere	0.0625	0.15875	7160.63	6.78	0.343	0.61	1.5	0.15	7.77	8.6	1.4	14000000
20	basalt	SP-190	90	2.6	aluminum	0.047	sphere	0.125	0.3175	2804.58	6.52	1	0.8	3	0.3	2.7	8.6	1.4	14000000
21	sandstone	L-SP-226	90	2.05	steel	0.015	sphere	0.0625	0.15875	7160.63	6.71	0.335	0.79	5.4	0.54	7.77	1.9	0.03	300000
22	basalt	L-SP-229	26	2.63	steel	0.015	sphere	0.0625	0.15875	7160.63	6.31	0.296	0.49	1.3	0.13	7.77	8.6	1.4	14000000
23	basalt	S-SP-230	40	2.63	aluminum	0.046	sphere	0.125	0.3175	2744.91	6.1	0.863	0.58	2.1	0.21	2.7	8.6	1.4	14000000
24	basalt	L-SP-267	90	2.56	aluminum	0.046	sphere	0.125	0.3175	2744.91	3.78	0.331	0.71	2.4	0.24	2.7	8.6	1.4	14000000
25	basalt	L-SP-268	90	2.55	aluminum	0.046	sphere	0.125	0.3175	2744.91	3.96	0.363	0.7	2.2	0.22	2.7	8.6	1.4	14000000
26	basalt	L-SP-324	90	2.82	aluminum	0.046	sphere	0.125	0.3175	2744.91	6.31	0.92	0.84	4.7	0.47	2.7	8.6	1.4	14000000
27	basalt	L-SP-325	90	2.87	aluminum	0.046	sphere	0.125	0.3175	2744.91	6.67	1.03	0.9	4.6	0.46	2.7	8.6	1.4	14000000
28	sandstone	BP-4	90	2.12	steel	0.13	sphere	0.125	0.3175	7757.35	1.25	0.102	1.02	8.8	0.88	7.7	1.9	0.03	300000
29	basalt	BP-5	90	2.84	steel	0.13	sphere	0.125	0.3175	7757.35	1.3	0.11	0.51	1.5	0.15	7.77	8.6	1.4	14000000
30	basalt	BP-6	90	2.84	steel	0.13	sphere	0.125	0.3175	7757.35	1.89	0.232	0.82	3	0.3	7.77	8.6	1.4	14000000
31	basalt	BP-7	90	2.84	steel	0.13	sphere	0.125	0.3175	7757.35	1.92	0.239	0.74	2	0.2	7.77	8.6	1.4	14000000
32	basalt	BP-21	90	2.78	aluminum	0.046	sphere	0.125	0.3175	2744.91	1.49	0.052	0.27	1.15	0.115	2.7	8.6	1.4	14000000
33	basalt	BP-22	90	2.78	aluminum	0.046	sphere	0.125	0.3175	2744.91	1.57	0.057	0.3	0.2	0.02	2.7	8.6	1.4	14000000
34	basalt	BP-23	90	2.88	steel	0.13	sphere	0.125	0.3175	7757.35	0.885	0.051	0.43	0.25	0.025	7.77	8.6	1.4	14000000
35	basalt	BP-24	90	2.84	aluminum	0.046	sphere	0.125	0.3175	2744.91	1.43	0.048	0.25	0.2	0.02	2.7	8.6	1.4	14000000
36	basalt	BP-25	90	2.88	steel	0.13	sphere	0.125	0.3175	7757.35	1.32	0.64	0.64	1.03	0.103	7.77	8.6	1.4	14000000
37	basalt	BP-26	90	2.84	aluminum	0.046	sphere	0.125	0.3175	2744.91	1.45	0.049	0.24	0.16	0.016	2.7	8.6	1.4	14000000
38	basalt	BP-28	90	2.88	aluminum	0.25	sphere	0.22	0.5588	2736.35	1.64	0.335	0.68	1.69	0.169	2.7	8.6	1.4	14000000
39	basalt	BP-20	90	2.78	aluminum	0.046	sphere	0.125	0.3175	2744.91	1.19	0.033	0.2	0.1	0.01	2.7	8.6	1.4	14000000
40	basalt	BP-29	90	2.88	aluminum	0.25	sphere	0.22	0.5588	2736.35	1.56	0.306	0.53	1.1	0.11	2.7	8.6	1.4	14000000
41	basalt	SP-290	75	2.61	aluminum	0.0463	sphere	0.125	0.3175	2762.81	6.2	0.889886	0.91			2.7	8.6	1.4	14000000
42	basalt	SP-293	90	2.61	aluminum	0.0463	sphere	0.125	0.3175	2762.81	5.73	0.760082	0.83			2.7	8.6	1.4	14000000
43	basalt	SP-295	90	2.61	aluminum	0.0463	sphere	0.125	0.3175	2762.81	6.36	0.936408	0.89			2.7	8.6	1.4	14000000
44	basalt	SP-314	75	2.85	aluminum	0.0463	sphere	0.125	0.3175	2762.81	6.36	0.936408	0.88			2.7	8.6	1.4	14000000
45	basalt	SP-320	75	2.85	aluminum	0.0463	sphere	0.125	0.3175	2762.81	6.46	0.966087	0.9			2.7	8.6	1.4	14000000
46	basalt	SP-320	90	2.85	aluminum	0.0463	sphere	0.125	0.3175	2762.81	5.33	0.657666	0.78			2.7	8.6	1.4	14000000
47	basalt	Sp-326	45	2.85	aluminum	0.0463	sphere	0.125	0.3175	2762.81	6.72	1.04542	0.71			2.7	8.6	1.4	14000000
48	basalt	SP-327	45	2.85	aluminum	0.0463	sphere	0.125	0.3175	2762.81	5.97	0.826	0.74	4.8	0.48	2.7	8.6	1.4	14000000
49	basalt	SP-332	45	2.85	aluminum	0.0463	sphere	0.125	0.3175	2762.81	5.95	0.82	0.64	1.96	0.196	2.7	8.6	1.4	14000000
50	basalt	SP-333	45	2.85	aluminum	0.0463	sphere	0.125	0.3175	2762.81	6.06	0.922	0.73	3.06	0.306	2.7	8.6	1.4	14000000
51	basalt	SP-347	90	2.85	aluminum	0.0463	sphere	0.125	0.3175	2762.81	5.65	0.738	0.83	5.15	0.515	2.7	8.6	1.4	14000000
52	basalt	SP-348	90	2.85	aluminum	0.0463	sphere	0.125	0.3175	2762.81	6	0.835	0.85	5.46	0.546	2.7	8.6	1.4	14000000
53	basalt	SP-358	90	2.85	aluminum	0.0463	sphere	0.125	0.3175	2762.81	6.06	0.850151	0.8		0	2.7	8.6	1.4	14000000
54	basalt	SP-359	90	2.85	aluminum	0.0058	sphere	0.0625	0.15875	2768.78	6.25	0.113	0.43	0.72	0.072	2.7	8.6	1.4	14000000
55	basalt	SP-361	90	2.85	aluminum	0.0463	sphere	0.125	0.3175	2762.81	4.3	0.428	0.7	4.39	0.439	2.7	8.6	1.4	14000000
56	basalt	SP-363	90	2.85	aluminum	0.0463	sphere	0.125	0.3175	2762.81	6.22	0.895	0.86	5.06	0.506	2.7	8.6	1.4	14000000
57	basalt	SP-364	90	2.85	aluminum	0.0463	sphere	0.125	0.3175	2762.81	5.87	0.799	0.79	5.85	0.585	2.7	8.6	1.4	14000000
58	basalt	SP-365	45	2.85	aluminum	0.0463	sphere	0.125	0.3175	2762.81	5.9	0.806	0.7	3.23	0.323	2.7	8.6	1.4	14000000
59	basalt	SP-366	45	2.85	aluminum	0.0463	sphere	0.125	0.3175	2762.81	6.21	0.895	0.61	2.92	0.292	2.7	8.6	1.4	14000000
60	basalt	SP-367	90	2.85	aluminum	0.0463	sphere	0.125	0.3175	2762.81	6.15	0.876	0.85	5.51	0.551	2.7	8.6	1.4	14000000
61	basalt	SP-368	90	2.85	aluminum	0.0463	sphere	0.125	0.3175	2762.81	3.73	0.322	0.62	2.72	0.272	2.7	8.6	1.4	14000000

## Sheet: References
Sheet name	Reference	DOI	Notes
Campbell et al 2022	Campbell, O., Blenkinsop, T., Gilbert, O. and Mol, L., 2022. Measuring crater volumes from bullet impacts: implications for field methods and cratering mechanics		Raw data presented in Campbell et al., Submitted to Scientific Reports
MEMIN Kenkmann et al 2018	Kenkmann, T., Deutsch, A., Thoma, K., Ebert, M., Poelchau, M.H., Buhl, E., Carl, E.R., Danilewsky, A.N., Dresen, G., Dufresne, A. and Durr, N., 2018. Experimental impact cratering: A summary of the major results of the MEMIN research unit. Meteoritics & Planetary Science, 53(8), pp.1543-1568.	https://doi.org/10.1111/maps.13048	Data mainly from Kenkmann et al 2018, but target properties obtained from additional references from within Kenkmann et al., 2018
Poelchau et al 2013	Poelchau, M.H., Kenkmann, T., Thoma, K., Hoerth, T., Dufresne, A. and Schäfer, F., 2013. The MEMIN research unit: Scaling impact cratering experiments in porous sandstones. Meteoritics & Planetary Science, 48(1), pp.8-22.	https://doi.org/10.1111/maps.12016	Data is included in Kenkmann et al., 2018 data table
Moore and Gault 1963	Moore, H.J. and Gault, D.E., 1962. RELATIONS BETWEEN DIMENSIONS OF IMPACT CRATERS AND PROPERTIES OF ROCK: TARGETS AND PROJECTILES. Astrogeologic Studies: Annual Progress Report. Crater investigations. part B, p.38.	https://www.google.co.uk/books/edition/Astrogeologic_Studies/McQhAQAAIAAJ?hl=en&gbpv=0
